# Supplementary material for: Uncoupling Protein 1 Promotes Nile Tilapia Resistance to Acute Cold Stress by Regulating Liver Metabolism
Source: Metabolites. 2025 Oct 13;15(10):668. doi: 10.3390/metabo15100668 (PMC12566292; doi:10.3390/metabo15100668)
Supplement: Supplementary file 1 [file metabolites-15-00668-s001.zip]

Archive with 1 entries (1 files):
- metabolites-3876837-supplementary.pdf
